# Supplementary material for: Notoginsenoside R1 Protects Against Diabetic Cardiomyopathy Through Activating Estrogen Receptor α and Its Downstream Signaling
Source: Front Pharmacol. 2018 Nov 2;9:1227. doi: 10.3389/fphar.2018.01227 (PMC6224485; doi:10.3389/fphar.2018.01227)
Supplement: Supplementary file 1 [file Table_1.XLSX]

## Sheet: 工作表1
Antibody name	Manufacturers	Item number
Bcl-2	Santa cruz	sc-7382
Bax		sc-4239
Nrf2		sc-13032
Lamin B		sc-6217
TGF-β1		sc-146
β-actin		sc-70319
GSK-3β	Abcam	ab93926
p-GSK-3β		ab107166
NQO-1		ab28947
HO-1		ab13248
Collagen I		ab34710
Caspase-3		ab4051
Caspase-9		ab32539
SnoN		ab189653
Cleaved caspase-9		ab52298
Akt		ab106693
p-Akt		ab66138
Goat Anti-Mouse IgG		ab6789
Goat Anti-Rabbit IgG		ab6721
Cleaved caspase-3	Cell Signaling Technology	9661
Smurf2		12024
p-Smad2		3101
Smad2/3		8685
ER α		13258
ER β		5513
